# Supplementary material for: qPCR Detection and Quantification of Aggregatibacter actinomycetemcomitans and Other Periodontal Pathogens in Saliva and Gingival Crevicular Fluid among Periodontitis Patients
Source: Pathogens. 2023 Jan 3;12(1):76. doi: 10.3390/pathogens12010076 (PMC9861831; doi:10.3390/pathogens12010076)
Supplement: Supplementary file 1 [file pathogens-12-00076-s001.zip]

Archive with 1 entries (1 files):
- pathogens-2054682-supplementary.pdf
